# Supplementary material for: Vertical transmission of the gut microbiota influences glucose metabolism in offspring of mice with hyperglycaemia in pregnancy
Source: Microbiome. 2022 Aug 9;10:122. doi: 10.1186/s40168-022-01318-8 (PMC9361546; doi:10.1186/s40168-022-01318-8)
Supplement: Supplementary file 9 — Additional file 8: Table S1. [file 40168_2022_1318_MOESM8_ESM.xlsx]

## Sheet: offspring
ID	Group	Body weight (g)	OGTT-Blood glucose (mmol/L)						IRT-Serum insulin (ng/ml)				ITT-Blood glucose (% of initial)						GSIS-Insulin secretion (%content)		Relative expression of mRNA
			0min	15min	30min	60min	90min	120min	0min	15min	30min	60min	0min	15min	30min	60min	90min	120min	3.3mM	16.7mM	Pdx-1	MafA
A-M-4-1	HF	10.9	4.9	17.1	20.3	12.3	12.7	12.2	0.332	0.737	0.579	0.329	100	72.17	37.53	37.38	39.35	59.13	0.28	0.37	0.62	0.5
A-M-4-2	HF	11.2	5.7	23.9	17.5	11.9	11.4	10.8	0.377	0.679	0.577	0.377	100	62.75	31.04	29.11	31.43	50.61	0.3	0.63	0.45	0.98
A-M-4-3	HF	10.7	5.3	21.5	20	15.2	10.6	9	0.377	0.725	0.587	0.391	100	69.98	34.36	34.55	37.52	58	0.41	0.79	0.5	0.91
A-M-4-4	HF	12.8	6.6	20.1	21.3	14.1	12.3	8.6	0.382	0.638	0.585	0.399	100	69.47	34.79	33.27	37.15	56.41	0.28	0.47	0.59	0.72
A-M-4-5	HF	13.3	6.1	25.4	18.3	10.7	8.9	7.7	0.403	0.635	0.617	0.407	100	66.93	35.33	32.2	35.03	54.82	0.55	0.87	0.46	0.52
A-M-4-6	HF	12.1	5.7	21.4	14.8	14.8	9.4	9.3	0.403	0.749	0.638	0.422	100	75.67	40.78	38.39	44.28	63.45	0.39	0.8	0.35	0.57
A-M-4-7	HF	12.1	4.6	28.1	26.6	17.4	11.5	7.8	0.429	0.751	0.657	0.431	100	65.21	32.55	30.69	32.68	52.69			0.49	1.15
A-M-4-8	HF	12.3	4.6	20.1	23.7	14.7	7.2	7.7	0.437	0.768	0.695	0.434	100	70.8	36.37	34.66	38.08	58.24			0.69	0.82
A-M-4-9	HF	11.8	5.4	16.2	21.3	13.3	9.2	8.3	0.439	0.791	0.717	0.439	100	77.55	41.69	39.93	41.99	64.86			0.42	0.73
A-M-4-10	HF	11.1	5.5	23.1	24.2	18.5	13.6	9.2	0.441	0.803	0.712	0.453	100	73.8	39.26	35.41	40.24	60.36			0.33	0.6
B-M-4-1	HF-CF	10.2	5.9	21.7	15.8	8.6	6.9	7.2	0.377	0.546	0.451	0.364	100	63	31.55	24.49	34.33	54.77	0.38	0.86	0.98	0.8
B-M-4-2	HF-CF	12.7	4.6	20.9	20.4	14.2	9.2	7.9	0.326	0.592	0.507	0.377	100	58.55	27.2	22.13	30.35	51.03	0.46	1.16	1.1	1.07
B-M-4-3	HF-CF	13.1	4.3	24	18	12.7	9.9	8.4	0.344	0.596	0.542	0.395	100	63.51	31.1	27.71	34.85	55.17	0.35	1.52	0.65	1.24
B-M-4-4	HF-CF	13.6	4.7	17.7	22.8	16.1	11	9.4	0.357	0.628	0.551	0.402	100	67.12	35.27	33.48	37.63	59.32	0.81	1.48	0.44	0.71
B-M-4-5	HF-CF	12.8	4.7	14.9	18.7	13.7	10.7	9.5	0.362	0.654	0.563	0.411	100	60.32	25.9	27.06	31.96	52.19	0.22	0.9	0.86	1.13
B-M-4-6	HF-CF	11.9	4.8	26.8	24.9	16.3	10.2	9.1	0.384	0.659	0.568	0.431	100	69.49	36.64	31.8	39.18	58.15	0.46	0.78	1.08	0.94
B-M-4-7	HF-CF	12.6	4.6	23.5	23.1	13	9.9	9.6	0.397	0.767	0.589	0.434	100	61.91	29.63	26.24	33.46	53.02			0.55	0.86
B-M-4-8	HF-CF	11.1	5.2	16.1	21.5	16.6	11.8	9.6	0.385	0.71	0.602	0.361	100	56.02	28.41	23.17	29.37	50.32			0.95	0.6
B-M-4-9	HF-CF	9.6	4.5	23.8	20.9	16.1	10.7	9.2	0.396	0.722	0.615	0.402	100	64.49	32.34	28.87	35.39	56.65			1.12	0.71
B-M-4-10	HF-CF	11.1	4.3	18.7	16.9	9.8	9.3	8.8	0.402	0.757	0.629	0.363	100	66.73	33.5	29.62	37	60.7			0.48	1.17
C-M-4-1	HF-CS	9.7	5.5	22.6	19.6	15.6	13.7	7.4	0.271	0.58	0.497	0.346	100	68.3	36.28	35.35	39.16	59.4	0.45	1.32	0.93	0.95
C-M-4-2	HF-CS	11.7	4.9	18.8	18.8	10.6	9.9	8.2	0.331	0.626	0.499	0.344	100	64.75	31.26	27.83	32.21	52.56	0.28	0.58	1.05	1.13
C-M-4-3	HF-CS	12.3	5.5	20.3	16.4	11.7	9.2	9.1	0.349	0.624	0.514	0.373	100	65.13	33.21	30.79	36.33	56.36	0.63	1.91	0.54	0.75
C-M-4-4	HF-CS	10.7	5.3	23.2	22.9	15.5	8.6	7.3	0.355	0.672	0.524	0.389	100	61.14	32.94	26.72	29.24	49.88	0.33	1.18	0.8	0.84
C-M-4-5	HF-CS	10.2	5	23.6	24.1	13.5	12.1	10	0.376	0.683	0.585	0.395	100	66.44	39.13	33.16	40.38	58.25	0.42	1.09	0.51	1.21
C-M-4-6	HF-CS	11.3	5.2	22.6	14.5	9.6	7.5	7.1	0.386	0.667	0.627	0.397	100	62.76	29.02	29.91	35.61	55.44	0.47	1.18	0.66	0.57
D-M-4-1	HF-CS-CF	10.5	4.8	25.2	15.3	12.2	10.8	6.5	0.221	0.469	0.395391	0.232813	100	58.4	33.04	21.97	31.56	51.35	0.33	1.51	1.05	0.89
D-M-4-2	HF-CS-CF	9.6	4.6	22.3	19	10	10.2	8.4	0.26813	0.554	0.410998	0.197121	100	65.03	28.19	31.12	38.86	53.8	0.41	1.23	0.87	1.07
D-M-4-3	HF-CS-CF	11.7	5.7	25	14.6	8.3	7.3	7.8	0.23	0.582	0.441964	0.293638	100	60.21	30.27	26.81	29.78	50.64	0.76	1.91	0.81	0.62
D-M-4-4	HF-CS-CF	8.9	5.3	19.2	18.6	10.9	10.6	5.8	0.307771	0.624	0.384552	0.311327	100	66.21	34.27	32.86	40.12	54.92	0.43	1.27	1.21	1.2
D-M-4-5	HF-CS-CF	9.9	5	21	20.3	15.4	9.8	7.5	0.313638	0.657	0.484552	0.362135	100	61.93	30.87	27.78	34.54	51.67	0.41	0.95	0.68	0.79
D-M-4-6	HF-CS-CF	11.1	3.1	18.2	17.6	13.3	10.6	7.3	0.360998	0.659	0.498757	0.362135	100	57.68	27.35	23.59	32.6	47.73	0.51	1.68	0.55	0.69
D-M-4-7	HF-CS-CF	11	3.9	18.1	18.1	12	9.2	8.4	0.390964	0.663	0.512815	0.388426	100	56.3	26.2	24.6	28.63	46.38			0.77	0.97
D-M-4-8	HF-CS-CF	12	4.1	19.8	23	11	10.6	7.3	0.436	0.649	0.507611	0.394439	100	62.65	31.83	29.02	36.3	52.33			0.95	1.21
D-M-4-9	HF-CS-CF	10.2	3.8	21	25.1	14.5	10.2	6.4	0.4213	0.697	0.599396	0.414552	100	61.31	28.85	28.36	33.72	48.93			1.17	0.5
D-M-4-10	HF-CS-CF	8.1	4	19.1	24.2	19.3	11.4	8.5	0.231	0.53	0.504611	0.446	100	63.52	35.7	30.56	37.41	56.24			1.26	1.41
E-M-4-1	NC	10.5	4.8	24.2	17.2	12.7	9.6	8.5	0.236	0.467	0.37	0.308	100	53.43	27.7	21.88	32.27	47.04	0.31	1.04	1.29	1.19
E-M-4-2	NC	10.3	5.2	25.5	19.8	12.7	9	6.1	0.224	0.496	0.474	0.318	100	45.15	21.72	19.68	28	44.57	0.55	1.66	1.08	0.92
E-M-4-3	NC	9.6	5.2	24.4	16.8	9	8.5	6.9	0.236	0.501	0.429	0.319	100	48.86	23.59	18.07	27.78	45.19	0.51	1.25	0.99	0.77
E-M-4-4	NC	12.7	4.8	16.4	14.9	9.4	8.4	6.4	0.265	0.566	0.45	0.346	100	54.57	29.89	23.9	30.69	49.26	0.41	1.28	1.01	1.07
E-M-4-5	NC	10.5	4.2	15.5	18	16.5	12.6	6.8	0.275	0.534	0.449	0.359	100	50.79	25.86	20.49	33.53	46.87	0.54	1.71	0.76	1.09
E-M-4-6	NC	12.1	4.8	18.3	24	8.7	9.4	7.9	0.279	0.556	0.461	0.362	100	43.79	20.12	15.81	26.53	43.31	0.47	1.42	0.71	0.96
E-M-4-7	NC	11.1	4.1	19.5	22.6	18.3	11.7	7.1	0.288	0.613	0.488	0.359	100	57.96	32.91	27.16	36.1	52.68			1.16	0.91
E-M-4-8	NC	11.3	4.4	15.7	20.3	12.9	11	4.5	0.297	0.581	0.485	0.353	100	56.53	26.29	20.71	30.83	48.99			0.66	1.1
E-M-4-9	NC	10.8	4.6	19.8	15	12.8	10.2	6.4	0.308	0.609	0.428	0.341	100	52.48	30.54	24.14	35.63	51.57			1.22	1.17
E-M-4-10	NC	11.1	4.7	21.5	18	13.9	10.1	5.8	0.299	0.607	0.536	0.315	100	55.17	28.06	25.72	34.26	50.33			1.12	0.82
F-M-4-1	NC-CF	13.6	5.2	18.6	16.7	15.3	13	9.5	0.207	0.392518	0.408904	0.23734	100	62.27	31.28	27.98	37.19	52.43	0.54	1.94	0.86	1.4
F-M-4-2	NC-CF	12	5.1	19.6	18	11.8	7.3	7	0.287	0.485745	0.421959	0.26545	100	56.55	25.94	21.2	31.58	49.35	0.35	1.02	0.46	1.04
F-M-4-3	NC-CF	10.5	5.1	19.7	17.4	11.1	10.2	9.5	0.189	0.560634	0.436069	0.311745	100	64.69	34.16	28.5	39.57	56.44	0.24	0.94	1.12	0.68
F-M-4-4	NC-CF	10.8	5.7	18.5	12.7	8.4	6.5	6.3	0.189	0.498644	0.448425	0.33576	100	57.34	26.53	21.94	32.9	50.51	0.85	2.01	0.35	0.57
F-M-4-5	NC-CF	13.1	5.6	19.8	14.5	15.2	9.9	7.6	0.219	0.498644	0.460725	0.311181	100	63.63	27.96	26.57	38.11	57.85	0.61	1.87	0.68	1.16
F-M-4-6	NC-CF	11.3	5	23.4	17.4	12.2	10.6	8.9	0.234	0.572972	0.425167	0.323655	100	59.04	32.64	23.44	34.46	51.39	0.52	1.86	0.51	1.44
F-M-4-7	NC-CF	12.1	5.2	21.3	15.9	12.8	9.7	8.1	0.248	0.597311	0.597311	0.440069	100	54.07	29.24	20.5	29.56	46.76			1.28	1.17
F-M-4-8	NC-CF	10.7	5.4	22.9	23.8	16.6	12.9	8.7	0.319	0.663459	0.615418	0.405167	100	55.23	24.88	19.44	30.82	48.39			0.87	0.68
F-M-4-9	NC-CF	11.6	5.7	21.6	22.6	14.2	12.3	9.6	0.322	0.651267	0.607334	0.509407	100	60.27	23.57	25.46	35.91	53.86			0.72	0.56
F-M-4-10	NC-CF	10.2	5.3	23.3	22.5	10.5	7.7	7.4	0.481	0.64194	0.609209	0.421418	100	59.58	28.25	23.71	35.03	54.89			1.08	0.87
G-M-4-1	NC-CS	12.8	4.2	19.9	24.3	12.5	9.7	8.5	0.309643	0.546194	0.53003	0.257384	100	56.71	28.04	24.2	33.29	50.03	0.48	1.43	0.88	0.74
G-M-4-2	NC-CS	9.3	4.1	21.4	16	11	10.9	8.3	0.318796	0.607821	0.314734	0.230658	100	52.64	22.63	16.44	30.32	45.49	0.26	0.82	0.75	0.87
G-M-4-3	NC-CS	9.9	4.4	18.6	18.1	10.9	10.7	7	0.372	0.553374	0.408904	0.258286	100	57.81	26.61	26.14	32.89	51.17	0.38	0.96	0.54	1.07
G-M-4-4	NC-CS	11.9	3.7	18.6	19.6	16.7	9.4	8.2	0.356069	0.658644	0.421959	0.472518	100	54.85	26.34	22.86	32.01	47.69	0.55	1.28	1.25	1.29
G-M-4-5	NC-CS	12.4	3.9	21	16.2	12.4	8.6	6.1	0.28	0.596069	0.43493	0.343102	100	60.98	35.21	28.34	37.86	52.71	0.48	1.54	1.34	1.16
G-M-4-6	NC-CS	11.7	5.1	17.7	23.4	10.1	6.9	7.1	0.31813	0.595167	0.43493	0.286545	100	54.16	25.1	20.87	28.82	47.38	0.57	0.77	0.78	1.04
G-M-4-7	NC-CS	10.2	4.7	26.4	20.4	12	9.2	7.6	0.333374	0.564597	0.447821	0.354574	100	51.08	21.21	18.5	26.94	43.83			0.62	0.96
G-M-4-8	NC-CS	12	5.6	26.1	11.7	13.5	10	7.5	0.345917	0.545917	0.597311	0.360475	100	55.29	28.33	24.03	34.56	49.23			0.87	0.67
G-M-4-9	NC-CS	11.5	5.6	20.2	24.4	15.5	8.7	8.3	0.357574	0.65665	0.534	0.372194	100	62.74	32.25	30.25	39.08	54.23			1.04	1.22
G-M-4-10	NC-CS	13.9	4.4	17.6	14.3	12.1	10.3	7.4	0.335656	0.54988	0.574	0.324658	100	59.13	30.16	24.99	36.31	51.61			0.68	0.76
H-M-4-1	NC-CS-CF	10.3	3.9	17.9	22	10.3	7.7	7.2	0.401	0.55121	0.475	0.404	100	59.41	27.58	25.91	28.5	50.43	0.42	0.9	0.53	1.29
H-M-4-2	NC-CS-CF	9.8	4.6	23.7	20.4	13.3	11.5	8.6	0.388	0.60733	0.459	0.427	100	63.69	36.53	32.15	35.21	55.64	0.47	1.76	0.8	1.43
H-M-4-3	NC-CS-CF	11.8	5	24.2	18.6	14.1	12.2	9.1	0.334	0.6022	0.455	0.388	100	55.45	27.22	21.62	30.9	47.95	0.48	1.4	0.63	0.77
H-M-4-4	NC-CS-CF	10.9	5.4	25.2	22	14.6	8.8	7.2	0.369	0.6775	0.572	0.399	100	60.07	30.96	26.38	33.39	52.65	0.68	0.96	0.67	0.95
H-M-4-5	NC-CS-CF	11.3	4	22.6	16.6	12.5	9.6	6.9	0.402	0.678	0.541	0.395	100	65.48	35.19	29.05	36.55	58.23	0.34	0.9	0.38	0.86
H-M-4-6	NC-CS-CF	11.2	4.5	20.5	17.5	12.6	11.1	9.9	0.362	0.691	0.548	0.352	100	57.53	28.69	23.62	32.38	49.8	0.35	1.22	1.03	0.71
H-M-4-7	NC-CS-CF	12	5.5	20	22.9	12.2	7	5.7	0.349	0.737	0.569	0.337	100	61.62	32.41	27.08	37.77	53.72			1.08	0.65

## Sheet: mother
ID	Group	Body weight (g)									OGTT-Blood glucose (mmol/L)
		8wk	9wk	10wk	11wk	12wk	13wk	14wk	15wk	16wk	0min	15min	30min	60min	90min	120min
HFDM1	mHF	20.16	19.9	20.91	21.3	22.53	21.83	22.63	23.63	23.62	6	18.6	16.8	9.9	8.4	6.8
HFDM2	mHF	19.74	20.04	20.91	23	23.26	22.92	25.3	26.04	27.02	7	19.3	22.8	13.3	10.1	8.2
HFDM3	mHF	19.45	20.1	19.91	21.2	21.65	21.63	22.6	22.89	24	5.6	19.2	18.2	10.7	8.6	6.9
HFDM4	mHF	23.35	23.3	22.51	26.82	25.18	28.04	25.03	25.83	26.72	6	22.3	19.3	13.9	9.4	7.8
HFDM5	mHF	20.81	20.8	21.25	21.2	22.3	23.04	23.93	25.13	25.4	6.9	25.6	23.9	14.9	9.4	7.9
HFDM6	mHF	19.34	19.19	20.07	20.66	20.8	20.62	21.05	21.23	21.44	5.7	26.1	22.1	14.7	9.1	7.1
HFDM7	mHF	19.97	19.5	20.82	21.45	21.8	21.47	23.26	24.1	25.3	6.6	21.3	20.9	10.2	7.7	6.1
HFDM8	mHF	20.17	20.26	19.8	20.95	22.43	21.93	22.84	23.08	23.55	6	18.9	24.4	12.7	9.3	7.4
HFDM9	mHF	20.09	20.29	20.09	21.48	21.53	22.9	24.27	24.27	26.5
HFDM10	mHF	19.56	19.48	19.27	20.82	21.27	21.75	21.42	21.9	23.47
HFDM11	mHF	20.35	20.38	20.8	20.42	20.32	20.67	21.32	21.96	23.44
HFDM12	mHF	20.14	21.13	20.9	20.43	20.69	20.89	21.36	21.61	22.36
HFDM13	mHF	19.38	20.2	20.5	21.09	23.5	22.69	22.58	22.67	23
HFDM14	mHF	20.96	21.17	20.95	22.33	22.01	22.9	23.17	24.27	24.8
HFDM15	mHF	20.79	20.45	20.2	20.69	22.06	22.09	22.57	23.96	24.5
NCDM1	mNC	20.15	19.63	20.07	20.68	20.55	22.16	21.4	21.72	21.33	4.4	15.7	16.4	8.9	7.2	5.9
NCDM2	mNC	21.1	20.5	22.04	22.8	22.11	23.2	22.6	22.66	23.6	5.3	16.6	13.8	9.1	7.2	5.9
NCDM3	mNC	21.2	20.66	21.2	21	21.22	21.75	22.28	23.2	22.7	5.4	19.2	16.1	9.7	7.3	7.3
NCDM4	mNC	20.78	21.59	22.02	22	21.95	22.57	23.15	22.84	23.4	5.1	20.7	19.2	9.5	6.8	6.7
NCDM5	mNC	22.65	22.03	23.66	22.83	22.25	22.97	24	22.96	24	4.9	17.6	20.8	10.6	7.9	5.4
NCDM6	mNC	19.89	19.49	20.08	20.24	20.3	21.04	21.62	21.52	22	4.3	17.6	15.2	9.6	6.2	6.2
NCDM7	mNC	19.14	18.6	19.19	19.3	19.63	20.93	20.92	20.49	20.6	4.5	19	17.4	9.2	7.7	7.2
NCDM8	mNC	20.38	19.72	20.9	20.6	20.6	22.15	21.56	22.1	22.5	5.4	17.9	14.6	8.6	7.3	5.9
NCDM9	mNC	19.38	19.04	19.9	20.1	20.25	20.55	20.6	21.29	21.6
NCDM10	mNC	19.91	20.3	21.6	22.1	22.05	22.1	23.2	23.4	24
NCDM11	mNC	20.2	19.88	20.6	19.56	20.38	21.37	21.35	21.72	22.1
NCDM12	mNC	22.01	20.46	20.8	20.5	20.72	20.93	21.3	21.24	22.18
NCDM13	mNC	21.26	21.2	21.1	20.76	21.86	22.87	22.18	22.35	23.1
